# Supplementary material for: Phase-Controlled Cobalt Catalyst Boosting Hydrogenation of 5-Hydroxymethylfurfural to 2,5-Dimethylfuran
Source: Molecules. 2023 Jun 22;28(13):4918. doi: 10.3390/molecules28134918 (PMC10343655; doi:10.3390/molecules28134918)
Supplement: Supplementary file 1 [file molecules-28-04918-s001.zip]

Archive with 1 entries (1 files):
- molecules-2464465-supplementary.pdf
